# Supplementary material for: Environment-Friendly Catalytic Mineralization of Phenol and Chlorophenols with Cu- and Fe- Tetrakis(4-aminophenyl)-porphyrin—Silica Hybrid Aerogels
Source: Gels. 2022 Mar 23;8(4):202. doi: 10.3390/gels8040202 (PMC9027457; doi:10.3390/gels8040202)
Supplement: Supplementary file 1 [file gels-08-00202-s001.zip]

Archive with 1 entries (1 files):
- gels-1621712-supplementary.pdf
